# Supplementary material for: Comparison of the sensitivity of mammography, ultrasound, magnetic resonance imaging and combinations of these imaging modalities for the detection of small (≤2 cm) breast cancer
Source: Medicine (Baltimore). 2021 Jul 2;100(26):e26531. doi: 10.1097/MD.0000000000026531 (PMC8257894; doi:10.1097/MD.0000000000026531)
Supplement: Supplemental Digital Content [file medi-100-e26531-s001.xlsx]

## Sheet: Sheet1
Patient	Age 1="≤50" 2=">50"	Tumor Size 1="≤0.5cm" 2="0.6-1.0cm" 3="1.1-2.0cm"	US 1=Benign 2=Malignant	MG 1=Benign 2=Malignant	MRI 1=Benign 2=Malignant	Lymph nodes 0=N0 1=N1 2=N2 3=N3	Histological type 1=DCIS； 2=Invasive	HR/HER2 status 1=HR+/HER2- 2=HR+/HER2+ 3=HR-/HER2+ 4=HR-/HER2-	Surgery 1=Wide local excision 2=Mastectomy	Breast density 1=Low 2=High
1	2	1	2	2		0	2	2	2	1
2	2	3	2	2	2	1	2	2	2	2
3	1	2	2	2		0	1	1	2	2
4	2	2	2	2	2	0	2	1	2	1
5	1	1	2	1		0	2	1	1	2
6	2	2	2	2		0	2	2	1	2
7	1	2	2	2	2	0	2	2	1	2
8	2	2	2	2		0	2	1	1	2
9	1	2	2	2	2	0	1	1	2	2
10	2	2	1	1	1	0	1	3	2	2
11	1	2	2	2	2	0	1	4	1	2
12	1	2	2	2		0	1	1	1	1
13	1	2	2	2	2	0	2	1	1	2
14	2	2	2	2	2	0	2	1	1	1
15	2	1	1	1	1	0	2	1	1	1
16	2	2	1	2	2	0	1	1	1	2
17	1	2	2	1	2	0	2	1	1	2
18	2	2	2	2		0	1	1	1	2
19	2	2	2	2		0	1	1	1	2
20	2	2	2	1		0	2	2	2	2
21	2	2	2	2	1	0	1	3	2	1
22	2	2	1	1		0	1	4	1	1
23	2	2	2	2	2	0	1	1	1	2
24	2	2	2	2		0	2	3	2	1
25	1	2	2	2	2	0	2	1	1	2
26	2	2	2	1	2	0	2	4	2	2
27	2	3	2	2	2	0	2	4	2	2
28	2	2	2	2		0	1	1	2	2
29	2	2	2	2	2	1	2	1	1	1
30	2	2	1	2	1	0	1	1	2	1
31	2	2	2	2	2	1	2	1	2	1
32	1	2	2	1	2	0	2	1	2	2
33	2	2	2	2		0	1	3	2	1
34	2	2	2	2		1	2	1	2	2
35	2	2	1	2	1	0	2	1	1	1
36	2	3	2	2		0	2	1	1	1
37	1	2	1	1	2	0	2	1	1	2
38	2	2	2	2	2	1	2	1	1	1
39	2	2	1	1		0	2	1	1	1
40	1	2	2	1	2	1	2	1	2	1
41	1	2	2	2	2	0	2	2	1	2
42	2	2	2	2		0	2	2	2	1
43	1	2	2	2		0	2	1	1	1
44	1	2	2	1	2	0	1	2	2	2
45	1	2	2	1	2	0	2	4	2	2
46	2	3	2	2	2	0	2	4	2	2
47	2	2	2	2		1	2	1	1	1
48	1	2	2	1	2	1	2	1	2	1
49	1	2	1	1	2	0	2	1	1	2
50	1	3	2	2		0	1	2	2	2
51	1	3	2	2		0	2	2	1	2
52	1	2	1	1		0	2	4	1	2
53	2	3	2	2		1	2	2	2	1
54	2	2	2	2	2	0	2	1	2	1
55	1	2	2	2	2	1	2	1	2	2
56	2	3	2	2		0	2	2	2	2
57	1	3	2	1	1	0	1	3	1	1
58	1	3	2	2		0	2	3	2	1
59	2	3	2	2	2	2	2	3	2	1
60	1	2	2	2		0	2	1	1	2
61	1	2	2	1		0	2	1	2	2
62	1	3	2	2	2	0	2	3	2	2
63	2	2	2	2	2	0	2	4	2	2
64	2	3	2	2	2	1	2	1	1	2
65	2	3	2	2		0	2	1	1	2
66	2	3	1	1	2	0	1	4	2	2
67	1	3	2	2		0	1	3	1	2
68	2	3	2	1		0	1	3	2	1
69	2	1	2	1	2	0	1	3	1	1
70	1	2	2	2	2	0	2	1	2	2
71	2	2	2	2	2	0	1	3	2	1
72	1	3	2	2	2	1	2	4	1	2
73	2	2	2	2	2	0	2	4	2	2
74	2	3	2	2	2	0	2	1	1	1
75	2	3	2	2	2	1	2	1	1	1
76	2	3	2	2		0	2	4	2	1
77	1	3	2	2	2	0	2	2	1	2
78	1	3	2	1	2	0	1	2	1	2
79	1	3	2	2		0	2	1	1	2
80	1	3	2	2	2	0	1	3	2	2
81	2	3	2	2	2	1	2	1	2	2
82	1	3	2	1		2	2	3	2	2
83	1	2	2	1		1	2	1	1	2
84	2	3	2	2	2	0	2	4	2	1
85	1	2	2	2	2	0	2	1	1	1
86	2	3	2	2	2	1	2	1	1	2
87	2	3	2	2	2	1	2	1	1	1
88	1	2	2	1		0	2	1	1	2
89	1	3	2	1		1	2	1	1	1
90	2	3	2	2		0	2	1	1	1
91	2	3	2	1		0	2	1	1	2
92	2	2	2	2	2	1	2	1	1	1
93	1	3	2	2		0	2	2	1	2
94	1	3	2	2		0	2	1	1	1
95	1	3	2	2		0	2	4	2	2
96	2	3	2	2		0	2	1	1	2
97	2	3	2	2		0	2	1	1	1
98	2	3	2	1		0	2	3	1	2
99	1	2	2	2	2	0	2	1	2	2
100	1	3	1	1	2	0	2	1	2	2
101	2	3	2	1		0	2	3	1	1
102	1	3	2	1		0	2	1	1	2
103	1	3	2	1	2	0	2	1	1	2
104	2	3	2	2		0	2	3	2	1
105	2	3	2	2		0	2	1	1	2
106	1	2	2	2		0	2	1	2	1
107	2	3	2	2		0	2	4	2	1
108	2	3	2	2		0	2	4	2	1
109	2	3	2	2	2	0	2	1	2	2
110	2	3	2	2	2	0	2	1	2	1
111	2	3	2	2		0	1	1	1	1
112	1	3	2	1	2	0	2	1	1	2
113	2	3	2	2	2	0	2	1	1	1
114	2	3	2	1		0	2	4	1	1
115	1	3	2	2	2	0	2	1	1	1
116	2	3	2	2		0	2	1	2	1
117	1	2	1	1		0	2	1	2	2
118	1	3	1	2		0	2	2	1	1
119	2	3	2	2	2	0	2	1	1	1
120	1	3	2	2	2	0	2	3	1	2
121	1	3	2	2	2	0	1	1	1	2
122	1	3	2	2	2	0	2	1	1	1
123	2	3	2	2	2	0	2	1	1	2
124	2	3	2	2	2	0	2	1	1	1
125	1	2	2	1	2	0	2	1	2	2
126	2	3	1	1	2	0	2	1	1	2
127	2	3	2	2	2	0	2	3	1	1
128	1	2	2	1	2	0	2	1	1	2
129	1	3	2	2	2	0	2	1	2	1
130	1	3	2	1		0	2	3	2	2
131	1	3	2	2	2	0	2	1	1	2
132	1	3	1	1	1	0	1	3	2	2
133	1	3	2	2		0	2	1	1	2
134	1	3	2	2		0	2	4	2	2
135	1	3	2	2	2	1	2	1	1	1
136	1	2	2	2		0	2	1	2	1
137	2	3	2	2		1	2	1	2	1
138	2	3	2	2		0	2	4	1	2
139	1	2	2	1	1	0	2	1	1	2
140	1	3	1	1		0	2	1	1	2
141	1	3	2	2		0	2	2	2	2
142	1	3	2	2	2	1	2	3	2	2
143	2	2	2	1	2	0	2	1	2	2
144	1	2	2	1		0	2	1	1	2
145	1	3	2	2		0	2	1	1	2
146	1	3	2	1	2	0	2	2	1	2
147	1	3	2	2	2	0	2	4	1	1
148	1	1	2	2	1	0	2	2	1	2
149	1	3	2	2	2	0	2	2	1	2
150	2	2	2	2	2	0	2	1	2	1
151	2	2	2	2	2	0	1	1	2	1
152	2	3	2	2	2	0	2	1	2	2
153	2	3	2	2	2	0	2	4	1	1
154	1	3	2	2	2	1	2	1	1	1
155	1	2	2	2	2	0	2	2	1	1
156	1	3	2	2	2	1	2	1	1	2
157	1	3	2	2	2	0	2	2	2	2
158	2	3	2	1	2	0	2	1	2	2
159	1	3	2	1		0	2	1	2	2
160	2	3	2	2	2	3	2	1	1	1
161	1	2	1	2	2	0	2	2	2	1
162	1	2	2	1	2	0	1	1	1	2
163	2	3	2	2	2	0	2	2	2	1
164	1	3	2	2	2	0	2	1	2	1
165	2	3	2	2	2	1	2	1	2	1
166	2	3	2	2		0	2	1	1	2
167	2	3	2	2		0	2	1	2	1
168	1	3	1	2		1	2	1	1	2
169	2	3	2	2		0	2	1	2	1
170	2	3	2	2		0	1	1	2	2
171	2	3	2	2		1	2	4	2	1
172	1	2	2	1	1	0	2	1	1	2
173	2	2	1	2		0	1	3	1	2
174	2	2	2	2		0	2	2	2	1
175	2	3	2	2	2	1	2	2	2	1
176	1	2	2	2		0	1	1	2	2
177	2	2	2	2	2	0	2	1	2	1
178	1	1	2	1		0	2	1	1	2
179	2	2	2	2		0	2	2	1	1
180	1	2	2	2	2	0	2	2	1	1
181	2	2	2	2		0	1	1	1	1
182	1	2	2	2	2	0	1	1	2	1
183	2	2	1	1		0	1	3	2	1
184	1	2	2	2	2	0	1	4	1	1
185	1	2	2	2		0	1	1	1	2
186	1	2	2	2	2	0	2	1	1	1
187	2	2	2	2	2	0	2	1	1	1
188	2	1	1	1	2	0	2	1	1	2
189	2	2	1	2	2	0	1	1	1	1
190	1	2	2	1	2	0	2	1	1	2
191	2	2	2	2		0	1	1	1	2
192	2	2	2	2		0	1	1	1	2
193	2	2	2	1		0	2	2	2	2
194	2	2	2	2		0	1	3	2	1
195	2	2	1	1		0	1	4	1	2
196	2	2	2	2	2	0	1	1	1	1
197	2	2	2	2		0	2	3	2	2
198	1	2	2	2	2	0	2	1	1	1
199	2	2	2	1	2	0	2	4	2	2
200	2	3	2	2	2	0	2	4	2	2
201	2	2	2	2		0	1	1	2	2
202	2	2	2	2	2	1	2	1	1	2
203	2	2	1	2	1	0	1	1	2	1
204	2	2	2	2	2	1	2	1	2	1
205	1	2	2	1	2	0	2	1	2	2
206	2	2	2	2		0	1	3	2	1
207	2	2	2	2		1	2	1	2	1
208	2	2	1	2		0	2	1	1	2
209	2	2	2	2		0	2	1	1	1
210	1	2	1	2	2	0	2	1	1	2
211	2	2	2	2	2	1	2	1	1	1
212	2	2	1	1		0	2	1	1	1
213	1	2	2	1	2	1	2	1	2	2
214	1	2	2	2	2	0	2	2	1	2
215	2	2	2	2		0	2	2	2	1
216	1	2	2	2		0	2	1	1	2
217	1	2	2	1	2	0	1	2	2	2
218	1	2	2	1	2	0	2	4	2	2
219	2	3	2	2	2	0	2	4	2	1
220	2	2	2	2		1	2	1	1	1
221	1	2	2	1	2	1	2	1	2	2
222	1	2	1	1	2	0	2	1	1	2
223	1	3	2	2		0	1	2	2	1
224	1	3	2	2		0	2	2	1	2
225	1	2	2	1		0	2	4	1	2
226	2	3	2	2		1	2	2	2	2
227	2	2	2	2	2	0	2	1	2	1
228	1	2	2	2	2	1	2	1	2	1
229	2	3	2	2		0	2	2	2	1
230	1	3	2	1		0	1	3	1	2
231	1	3	2	2		0	2	3	2	2
232	2	3	2	2	2	2	2	3	2	1
233	1	2	2	2		0	2	1	1	1
234	1	2	2	1		0	2	1	2	2
235	1	3	2	2	2	0	2	3	2	2
236	2	2	2	2	2	0	2	4	2	2
237	2	3	2	2	2	1	2	1	1	1
238	2	3	2	2		0	2	1	1	2
239	2	3	1	2	2	0	1	4	2	1
240	1	3	2	2		0	1	3	1	2
241	2	3	2	1		0	1	3	2	2
242	2	1	2	1	2	0	1	3	1	1
243	1	2	2	2	2	0	2	1	2	1
244	2	2	2	2	2	0	1	3	2	1
245	1	3	2	2	2	1	2	4	1	2
246	2	2	2	2	2	0	2	4	2	2
247	2	3	2	2	2	0	2	1	1	1
248	2	3	2	2	2	1	2	1	1	2
249	2	3	2	2		0	2	4	2	1
250	1	3	2	2	2	0	2	2	1	1
251	1	3	2	1	2	0	1	2	1	2
252	1	3	2	2		0	2	1	1	2
253	1	3	2	2	2	0	1	3	2	1
254	2	3	2	2	2	1	2	1	2	2
255	1	3	2	1		2	2	3	2	1
256	1	2	2	1		1	2	1	1	2
257	2	3	2	2	2	0	2	4	2	2
258	1	2	2	2	2	0	2	1	1	1
259	2	3	2	2	2	1	2	1	1	2
260	2	3	2	2	2	1	2	1	1	1
261	1	2	2	1		0	2	1	1	2
262	1	3	2	1		1	2	1	1	2
263	2	3	2	2		0	2	1	1	1
264	2	3	2	1		0	2	1	1	2
265	2	2	2	2	2	1	2	1	1	2
266	1	3	2	2		0	2	2	1	2
267	1	3	2	2		0	2	1	1	2
268	1	3	2	2		0	2	4	2	1
269	2	3	2	2		0	2	1	1	2
270	2	3	2	2		0	2	1	1	2
271	2	3	2	1		0	2	3	1	2
272	1	2	2	2	2	0	2	1	2	2
273	1	3	1	1	2	0	2	1	2	2
274	2	2	2	1		0	2	3	1	1
275	1	3	2	1		0	2	1	1	2
276	1	3	2	1	2	0	2	1	1	1
277	2	3	2	2		0	2	3	2	2
278	2	3	2	2		0	2	1	1	2
279	1	2	2	2		0	2	1	2	2
280	2	3	2	2		0	2	4	2	2
281	2	3	2	2		0	2	4	2	1
282	2	3	2	2	2	0	2	1	2	1
283	2	3	2	2	2	0	2	1	2	1
284	2	3	2	2		0	1	1	1	2
285	1	3	2	1	2	0	2	1	1	2
286	2	3	2	2	2	0	2	1	1	2
287	2	3	2	1		0	2	4	1	2
288	1	3	2	2	2	0	2	1	1	1
289	2	3	2	2		0	2	1	2	1
290	1	2	1	1		0	2	1	2	2
291	1	3	1	2		0	2	2	1	2
292	2	3	2	2	2	0	2	1	1	1
293	1	3	2	2	2	0	2	3	1	1
294	1	3	2	2	2	0	1	1	1	2
295	1	3	2	2	2	0	2	1	1	2
296	2	3	2	2	2	0	2	1	1	2
297	2	3	2	2	2	0	2	1	1	1
298	1	2	2	1	2	0	2	1	2	2
299	2	3	1	1	2	0	2	1	1	1
300	2	3	2	2	2	0	2	3	1	2
301	1	2	2	1	2	0	2	1	1	2
302	1	3	2	2	2	0	2	1	2	2
303	1	3	2	1		0	2	3	2	2
304	1	3	2	2	2	0	2	1	1	2
305	1	3	1	1	1	0	1	3	2	2
306	1	3	2	2		0	2	1	1	1
307	1	3	2	2		0	2	4	2	2
308	1	3	2	2	2	1	2	1	1	2
309	1	2	2	2		0	2	1	2	2
310	2	3	2	2		1	2	1	2	2
311	2	3	2	2		0	2	4	1	1
312	1	2	2	1		0	2	1	1	2
313	1	3	1	1		0	2	1	1	2
314	1	3	2	2		0	2	2	2	1
315	1	3	2	2	2	1	2	3	2	2
316	2	2	2	1	2	0	2	1	2	2
317	1	2	2	1		0	2	1	1	2
318	1	3	2	2		0	2	1	1	2
319	1	3	2	1	2	0	2	2	1	2
320	1	3	2	2	2	0	2	4	1	2
321	1	1	2	2	1	0	2	2	1	2
322	1	3	2	2	2	0	2	2	1	2
323	2	2	2	2	2	0	2	1	2	2
324	2	2	2	2	2	0	1	1	2	2
325	2	3	2	2	2	0	2	1	2	2
326	2	3	2	2	2	0	2	4	1	2
327	1	3	2	2	2	1	2	1	1	2
328	1	2	2	2	2	0	2	2	1	1
329	1	3	2	2	2	1	2	1	1	2
330	1	3	2	2	2	0	2	2	2	2
331	2	3	2	1	2	0	2	1	2	2
332	1	3	2	1		0	2	1	2	2
333	2	3	2	2	2	3	2	1	1	1
334	1	2	1	2	2	0	2	2	2	2
335	1	2	2	1	2	0	1	1	1	2
336	2	3	2	2	2	0	2	2	2	2
337	1	3	2	2	2	0	2	1	2	2
338	2	3	2	2	2	1	2	1	2	2
339	2	3	2	2		0	2	1	1	1
340	2	3	2	2		0	2	1	2	2
341	1	3	1	2		1	2	1	1	2
342	2	3	2	2		0	2	1	2	1
343	2	3	2	2		0	1	1	2	2
344	2	3	2	2		1	2	4	2	2
345	1	2	2	1		0	2	1	1	1
346	2	2	1	2		0	1	3	1	2
347	2	2	2	2		0	2	2	2	2
348	2	3	2	2	2	1	2	2	2	1
349	1	2	2	2		0	1	1	2	1
350	2	2	2	2	2	0	2	1	2	2
351	1	1	2	1		0	2	1	1	2
352	2	2	2	2		0	2	2	1	1
353	1	2	2	2	2	0	2	2	1	2
354	2	2	2	2		0	1	1	1	2
355	1	2	2	2	2	0	1	1	2	2
356	2	2	1	1		0	1	3	2	2
357	1	2	2	2	2	0	1	4	1	2
358	1	2	2	2		0	1	1	1	2
359	1	2	2	2	2	0	2	1	1	2
360	2	2	2	2	2	0	2	1	1	2
361	2	1	1	1	2	0	2	1	1	1
362	2	2	1	2	2	0	1	1	1	2
363	1	2	2	1	2	0	2	1	1	2
364	2	2	2	2		0	1	1	1	2
365	2	2	2	2		0	1	1	1	2
366	2	2	2	1		0	2	2	2	1
367	2	2	2	2		0	1	3	2	2
368	2	2	1	1		0	1	4	1	2
369	2	1	2	2	2	0	1	1	1	1
370	2	2	2	2		0	2	3	2	2
371	1	2	2	2	2	0	2	1	1	2
372	2	2	2	1	2	0	2	4	2	2
373	2	3	2	2	2	0	2	4	2	1
374	2	2	2	2		0	1	1	2	2
375	2	2	2	2	2	1	2	1	1	2
376	2	2	1	2	1	0	1	1	2	1
377	2	2	2	2	2	1	2	1	2	2
378	1	2	2	1	2	0	2	1	2	2
379	2	2	2	2		0	1	3	2	2
380	2	2	2	2		1	2	1	2	2
381	2	2	1	2		0	2	1	1	1
382	2	3	2	2		0	2	1	1	1
383	1	2	1	2	2	0	2	1	1	2
384	2	2	2	2	2	1	2	1	1	2
385	2	2	1	1		0	2	1	1	2
386	1	2	2	1	2	1	2	1	2	2
387	1	2	2	2	2	0	2	2	1	2
388	2	2	2	2		0	2	2	2	2
389	1	2	2	2		0	2	1	1	1
390	1	2	2	1	2	0	1	2	2	2
391	1	2	2	1	2	0	2	4	2	2
392	2	3	2	2	2	0	2	4	2	1
393	2	2	2	2		1	2	1	1	2
394	1	2	2	1	2	1	2	1	2	2
395	1	2	1	1	2	0	2	1	1	2
396	1	3	2	2		0	1	2	2	2
397	1	3	2	2		0	2	2	1	2
398	1	2	1	1		0	2	4	1	2
399	2	3	2	2		1	2	2	2	1
400	2	2	2	2	2	0	2	1	2	2
401	1	2	2	2	2	1	2	1	2	2
402	2	3	2	2	2	2	2	3	2	1
403	1	2	2	2		0	2	1	1	2
404	1	2	2	1		0	2	1	2	2
405	1	3	2	2	2	0	2	3	2	2
406	2	2	2	2	2	0	2	4	2	2
407	2	3	2	2	2	1	2	1	1	1
408	2	3	2	2		0	2	1	1	2
409	2	3	1	1	2	0	1	4	2	2
410	1	3	2	2		0	1	3	1	2
411	2	3	2	1		0	1	3	2	2
412	2	1	2	1	2	0	1	3	1	2
413	1	2	2	2	2	0	2	1	2	2
414	2	2	2	2	2	0	1	3	2	1
415	1	3	2	2	2	1	2	4	1	2
416	2	2	2	2	2	0	2	4	2	1
417	2	3	2	2	2	0	2	1	1	2
418	2	3	2	2	2	1	2	1	1	2
419	1	3	2	2	2	0	2	2	2	2
420	1	3	2	1	2	0	1	2	3	2
421	1	3	2	2		0	2	1	1	2
422	1	3	2	2	2	0	1	3	2	2
423	2	3	2	2	2	1	2	1	2	1
424	2	3	2	2	2	0	2	4	2	2
425	1	2	2	2	2	0	2	1	1	2
426	2	3	2	2	2	1	2	1	1	2
427	2	3	2	2	2	1	2	1	1	1
428	2	2	2	2	2	1	2	1	1	2
429	1	3	2	2		0	2	2	1	2
430	2	3	2	1		0	2	3	1	2
431	1	2	2	2	2	0	2	1	2	2
432	1	3	1	1	2	0	2	1	2	1
433	2	3	2	1		0	2	3	1	2
434	1	3	2	1		0	2	1	1	2
435	1	3	2	1	2	0	2	1	1	2
436	2	3	2	2		0	2	4	2	2
437	2	3	2	2	2	0	2	1	2	2
438	2	3	2	2	2	0	2	1	2	2
439	2	3	2	2		0	1	1	1	1
440	1	3	2	1	2	0	2	1	1	1
441	2	3	2	2	2	0	2	1	1	2
442	2	3	2	1		0	2	4	1	1
443	1	3	2	2	2	0	2	1	1	1
444	2	3	2	2	2	0	2	1	2	1
445	1	3	2	2	2	0	2	3	2	2
446	1	3	2	2	2	0	1	1	2	2
447	1	2	2	1	2	0	2	1	1	2
448	2	3	1	1	2	0	2	1	2	2
449	2	3	2	2	2	0	2	3	2	1
450	1	2	2	1	2	0	2	1	1	1
451	1	3	2	2	2	0	2	1	2	2
452	1	3	2	2	2	0	2	1	2	2
453	1	3	1	1	1	0	1	3	2	2
454	1	3	2	2	2	1	2	1	2	2
455	1	3	2	2	2	1	2	3	2	2
456	2	2	2	1	2	0	2	1	2	1
457	1	3	2	1	2	0	2	2	1	2
458	1	3	2	2	2	0	2	4	1	2
459	1	1	2	2	1	0	2	2	1	2
460	1	3	2	2	2	0	2	2	1	1
461	2	2	2	2	2	0	2	1	2	2
462	2	2	2	2	2	0	1	1	2	2
463	2	3	2	2	2	0	2	1	2	2
464	2	3	2	2	2	0	2	4	1	2
465	1	3	2	2	2	1	2	1	1	2
466	1	2	2	2	2	0	2	2	1	2
467	1	3	2	2	2	1	2	1	1	1
468	1	3	2	2	2	0	2	2	2	2
469	2	3	2	1	2	0	2	1	2	2
470	2	3	2	2	2	3	2	1	1	2
471	1	2	1	2	2	0	2	2	2	2
472	1	2	2	1	2	0	1	1	1	2
473	2	3	2	2	2	0	2	2	2	2
474	1	3	2	2	2	0	2	1	2	2
475	2	3	2	2	2	1	2	1	2	2
Abbreviations: US=ultrasound MG=mammography MRI=magnetic resonance imaging DCIS = ductal carcinoma in situ HR = hormone receptor HER2 = human epidermal growth factor receptor 2
